# Supplementary material for: Changes in plasma protein levels as an early indication of a bloodstream infection
Source: PLoS One. 2017 Feb 24;12(2):e0172987. doi: 10.1371/journal.pone.0172987 (PMC5325609; doi:10.1371/journal.pone.0172987)
Supplement: S1 Table — Accessions (grouped accoprding to parsimony principle), Total peptide count, unique peptides, Confidence score, ANOVA p-value, maximum fold change, conditions of highest and lowest mean and descritpion of protein name are given in various columns. Proteins are sorted according to fold change with highest mean in case followed by highest mean in control. (XLSX) [file pone.0172987.s001.xlsx]

## Sheet: Sheet1
Supplementary Table 1: Proteins with two or more unique peptides are given here. Accessions (grouped accoprding to parsimony principle), Total peptide count, unique peptides, Confidence score, Anova p-value, maximum fold change, conditions of highest and lowest mean and descritpion of protein name are given in various columns. Proteins are sorted according to fold change with highest mean in case…
Accession	Peptide count	Unique peptides	Confidence score	Anova (p)	Max fold change	Highest mean condition	Lowest mean condition	Description
Q9H497	2	2	10.7157	0.00118205	8.84493	Case	Control	Torsin-3A OS=Homo sapiens GN=TOR3A PE=1 SV=1
F8WA39;H0YDX3;Q13613	2	2	10.8672	0.168652	6.41229	Case	Control	Myotubularin-related protein 1 OS=Homo sapiens GN=MTMR1 PE=1 SV=1
Q6P158	2	2	9.77	0.0953096	3.11295	Case	Control	Putative ATP-dependent RNA helicase DHX57 OS=Homo sapiens GN=DHX57 PE=1 SV=2
D6REM6;A8MXP9;D6R8Z5;D6R991;D6RCM3;D6REK4;P43243	2	2	10.8558	0.397011	2.86992	Case	Control	Matrin-3 OS=Homo sapiens GN=MATR3 PE=1 SV=1
P07339;C9JH19	2	2	11.8647	0.00366833	2.6315	Case	Control	Cathepsin D OS=Homo sapiens GN=CTSD PE=1 SV=1
J3KN01;A8MQ02;P55196;Q5TIG5	2	2	15.7485	0.993895	2.53952	Case	Control	Afadin OS=Homo sapiens GN=MLLT4 PE=1 SV=1
Q05BV3	4	4	21.2913	0.702347	2.37849	Case	Control	Echinoderm microtubule-associated protein-like 5 OS=Homo sapiens GN=EML5 PE=2 SV=3
Q6VMQ6	3	2	15.2178	0.366355	2.33179	Case	Control	Activating transcription factor 7-interacting protein 1 OS=Homo sapiens GN=ATF7IP PE=1 SV=3
P20742	37	9	197.21	0.0666198	2.27959	Case	Control	Pregnancy zone protein OS=Homo sapiens GN=PZP PE=1 SV=4
P02671	6	6	40.0841	0.0930354	2.27796	Case	Control	Fibrinogen alpha chain OS=Homo sapiens GN=FGA PE=1 SV=2
P57740	6	2	32.2191	0.146708	2.19109	Case	Control	Nuclear pore complex protein Nup107 OS=Homo sapiens GN=NUP107 PE=1 SV=1
A0A0G2JI50;A0A0A0MSN9;A0A0A0MT02;E9PD43	4	2	24.6116	0.579	2.13692	Case	Control	Negative elongation factor E (Fragment) OS=Homo sapiens GN=NELFE PE=4 SV=1
P50579;F8VSC4;G3V1U3	5	4	26.394	0.0674689	2.05984	Case	Control	Methionine aminopeptidase 2 OS=Homo sapiens GN=METAP2 PE=1 SV=1
P52272;A0A087X0X3;M0QY96;M0R2I7	5	4	32.6311	0.420653	2.04451	Case	Control	Heterogeneous nuclear ribonucleoprotein M OS=Homo sapiens GN=HNRNPM PE=1 SV=3
Q96SN7;C9J2H9;C9J5L2;C9JQR7;C9JUY6	4	3	27.6575	0.000648622	2.0275	Case	Control	Protein orai-2 OS=Homo sapiens GN=ORAI2 PE=1 SV=1
P46379;A0A0G2JJR8;A0A0G2JK23	3	2	18.1936	0.19245	2.01905	Case	Control	Large proline-rich protein BAG6 OS=Homo sapiens GN=BAG6 PE=1 SV=2
G5E994;Q5VW38;U3KQD2	2	2	18.4212	0.838569	1.93704	Case	Control	G protein-coupled receptor 107, isoform CRA_c OS=Homo sapiens GN=GPR107 PE=1 SV=1
A0A024R6I7;A0A0G2JRN3	178	4	805.596	0.74047	1.91989	Case	Control	Alpha-1-antitrypsin OS=Homo sapiens GN=SERPINA1 PE=3 SV=1
Q9BQ52;E7ES68;G5E9D5;V9GYS7	2	2	11.6678	0.160118	1.89397	Case	Control	Zinc phosphodiesterase ELAC protein 2 OS=Homo sapiens GN=ELAC2 PE=1 SV=2
Q9Y4B5;J3QLE1	3	2	20.227	0.0100455	1.87004	Case	Control	Microtubule cross-linking factor 1 OS=Homo sapiens GN=MTCL1 PE=1 SV=5
Q08AH1;E5RFK0	3	3	18.8377	0.0194652	1.84317	Case	Control	Acyl-coenzyme A synthetase ACSM1, mitochondrial OS=Homo sapiens GN=ACSM1 PE=1 SV=1
Q96M20	5	4	23.7805	0.221089	1.82791	Case	Control	Cyclic nucleotide-binding domain-containing protein 2 OS=Homo sapiens GN=CNBD2 PE=2 SV=2
Q8IVH4;Q495G5	3	3	18.0015	0.0733205	1.7969	Case	Control	Methylmalonic aciduria type A protein, mitochondrial OS=Homo sapiens GN=MMAA PE=1 SV=1
A0A087WU16;B2REA4;O75626	4	4	26.6581	7.37829e-07	1.77715	Case	Control	PR domain zinc finger protein 1 OS=Homo sapiens GN=PRDM1 PE=1 SV=1
Q16531	2	2	7.7408	0.0345086	1.75011	Case	Control	DNA damage-binding protein 1 OS=Homo sapiens GN=DDB1 PE=1 SV=1
P00739;J3KTC3	78	3	375.281	0.530001	1.74009	Case	Control	Haptoglobin-related protein OS=Homo sapiens GN=HPR PE=2 SV=2
Q9UHV5;A0A087WVW6;A0A087X280;F5GXC6;F5GYJ3;F5H2D5	5	4	28.179	0.14254	1.72994	Case	Control	Rap guanine nucleotide exchange factor-like 1 OS=Homo sapiens GN=RAPGEFL1 PE=1 SV=2
K7ENM7	3	3	12.2678	0.469406	1.67911	Case	Control	Uncharacterized protein OS=Homo sapiens PE=4 SV=1
J3KQ21;B5MBY4	5	4	24.9377	0.805613	1.65874	Case	Control	Ankyrin repeat and MYND domain-containing protein 1 OS=Homo sapiens GN=ANKMY1 PE=4 SV=1
P02750	40	37	186.931	0.00228966	1.64041	Case	Control	Leucine-rich alpha-2-glycoprotein OS=Homo sapiens GN=LRG1 PE=1 SV=2
P08185	5	5	34.0595	0.095926	1.62602	Case	Control	Corticosteroid-binding globulin OS=Homo sapiens GN=SERPINA6 PE=1 SV=1
A0A0A0MTD1;A0A0A0MTC4;A0A0A0MTC5;A0A0A0MTC6;E5RJN7;E7EPX0;E7EVJ4;E9PH62;F8VPI7;G5EA18;Q9NUL3	5	4	22.6587	0.0131934	1.61796	Case	Control	Double-stranded RNA-binding protein Staufen homolog 2 OS=Homo sapiens GN=STAU2 PE=1 SV=1
P04217;M0R009	48	41	261.345	0.00113567	1.59694	Case	Control	Alpha-1B-glycoprotein OS=Homo sapiens GN=A1BG PE=1 SV=4
P02763	48	38	239.323	0.00648762	1.59089	Case	Control	Alpha-1-acid glycoprotein 1 OS=Homo sapiens GN=ORM1 PE=1 SV=1
V9GYM3;P02652;V9GYC1;V9GYE3;V9GYG9;V9GYS1	34	34	149.062	0.226029	1.58533	Case	Control	Apolipoprotein A-II OS=Homo sapiens GN=APOA2 PE=1 SV=1
P01009;A0A0B4J278;G3V387;G3V544;G3V5R8	180	7	831.235	0.400537	1.57446	Case	Control	Alpha-1-antitrypsin OS=Homo sapiens GN=SERPINA1 PE=1 SV=3
P01876	76	21	382.045	0.872607	1.56206	Case	Control	Ig alpha-1 chain C region OS=Homo sapiens GN=IGHA1 PE=1 SV=2
Q8N7X0	6	3	27.3227	0.542495	1.54462	Case	Control	Androglobin OS=Homo sapiens GN=ADGB PE=2 SV=3
Q9Y3P9	3	2	14.985	0.734808	1.50233	Case	Control	Rab GTPase-activating protein 1 OS=Homo sapiens GN=RABGAP1 PE=1 SV=3
P00450;D6RE86;H7C5N5;H7C5R1	137	34	754.121	0.0746871	1.48153	Case	Control	Ceruloplasmin OS=Homo sapiens GN=CP PE=1 SV=1
P61764;A0A096LP33;A0A0D9SFQ7;A0A0D9SFW6	5	4	40.0012	0.355876	1.47232	Case	Control	Syntaxin-binding protein 1 OS=Homo sapiens GN=STXBP1 PE=1 SV=1
P01019	42	37	207.977	0.00485844	1.45938	Case	Control	Angiotensinogen OS=Homo sapiens GN=AGT PE=1 SV=1
P38646;D6RA73;D6RJI2	5	4	36.0143	0.726285	1.44238	Case	Control	Stress-70 protein, mitochondrial OS=Homo sapiens GN=HSPA9 PE=1 SV=2
Q2TAA8;B4DXD0;E7ENJ7;J3KQF4	2	2	10.1124	0.712608	1.4412	Case	Control	Translin-associated factor X-interacting protein 1 OS=Homo sapiens GN=TSNAXIP1 PE=2 SV=1
P00738;A0A0C4DGL8;H3BMJ7;H3BS21;J3KRH2;J3KSV1;J3QLC9;J3QQI8;J3QR68	151	5	733.617	0.875847	1.43981	Case	Control	Haptoglobin OS=Homo sapiens GN=HP PE=1 SV=1
P31939;F8WEF0	3	3	18.1541	0.0440717	1.41333	Case	Control	Bifunctional purine biosynthesis protein PURH OS=Homo sapiens GN=ATIC PE=1 SV=3
Q96MC2	3	2	16.687	0.126589	1.40763	Case	Control	Dynein regulatory complex protein 1 OS=Homo sapiens GN=DRC1 PE=2 SV=2
P01023	308	243	1491.09	0.114873	1.37782	Case	Control	Alpha-2-macroglobulin OS=Homo sapiens GN=A2M PE=1 SV=3
P01011;A0A087WY93;G3V595	72	27	356.821	0.38314	1.36743	Case	Control	Alpha-1-antichymotrypsin OS=Homo sapiens GN=SERPINA3 PE=1 SV=2
P19652	30	16	168.228	0.160524	1.35467	Case	Control	Alpha-1-acid glycoprotein 2 OS=Homo sapiens GN=ORM2 PE=1 SV=2
A0A075B6L0;A0A075B6K9;P0CG05;P0CG06	39	3	148.169	0.87512	1.34362	Case	Control	Ig lambda-3 chain C regions (Fragment) OS=Homo sapiens GN=IGLC3 PE=1 SV=2
O14526;A0A0C3SFZ9;M0QXD1;M0QXW2;M0QXY1;M0QY09;M0QYA9;M0QYN8;M0QYT8;M0QZF0;M0QZI9;M0QZS1;M0R0U5;M0R107;M0R1K4;M0R2J7;M0R3E5;M0R3E7	2	2	11.5198	0.131103	1.30807	Case	Control	F-BAR domain only protein 1 OS=Homo sapiens GN=FCHO1 PE=1 SV=2
Q13509;A0A0B4J269	4	3	24.7827	0.848039	1.30275	Case	Control	Tubulin beta-3 chain OS=Homo sapiens GN=TUBB3 PE=1 SV=2
O43490	2	2	16.2216	0.747869	1.29066	Case	Control	Prominin-1 OS=Homo sapiens GN=PROM1 PE=1 SV=1
O94830;H0YF30	5	4	33.3531	0.402383	1.28115	Case	Control	Phospholipase DDHD2 OS=Homo sapiens GN=DDHD2 PE=1 SV=2
P61158;F8WE84;F8WEW2	2	2	12.3815	0.0801637	1.27464	Case	Control	Actin-related protein 3 OS=Homo sapiens GN=ACTR3 PE=1 SV=3
J3QLE5;A8MT02;J3KRY3;P14678;P63162;S4R3P3	3	3	18.7909	0.3702	1.26843	Case	Control	Small nuclear ribonucleoprotein-associated protein N (Fragment) OS=Homo sapiens GN=SNRPN PE=4 SV=1
P48426;H7BXS3	3	3	23.4707	0.612937	1.26676	Case	Control	Phosphatidylinositol 5-phosphate 4-kinase type-2 alpha OS=Homo sapiens GN=PIP4K2A PE=1 SV=2
P08697;A0A0G2JPA8	25	12	165.479	0.604013	1.26231	Case	Control	Alpha-2-antiplasmin OS=Homo sapiens GN=SERPINF2 PE=1 SV=3
A0A075B6N7	39	3	161.38	0.688696	1.25721	Case	Control	Ig alpha-2 chain C region (Fragment) OS=Homo sapiens GN=IGHA2 PE=1 SV=1
P02774;D6RBJ7;D6RF20;D6RF35	73	70	443.586	0.123838	1.24963	Case	Control	Vitamin D-binding protein OS=Homo sapiens GN=GC PE=1 SV=1
Q9H6U6	3	2	21.6803	0.494169	1.2427	Case	Control	Breast carcinoma-amplified sequence 3 OS=Homo sapiens GN=BCAS3 PE=1 SV=3
P12931	2	2	10.1099	0.330942	1.22886	Case	Control	Proto-oncogene tyrosine-protein kinase Src OS=Homo sapiens GN=SRC PE=1 SV=3
P01008;Q8TCE1	25	24	174.925	0.0266267	1.2208	Case	Control	Antithrombin-III OS=Homo sapiens GN=SERPINC1 PE=1 SV=1
P02787;C9JB55;F8WC57;F8WCI6;H7C5E8	278	205	1339.16	0.101457	1.21995	Case	Control	Serotransferrin OS=Homo sapiens GN=TF PE=1 SV=3
Q13136;E9PID5;E9PJZ7;E9PPF6	2	2	11.8139	0.266704	1.21783	Case	Control	Liprin-alpha-1 OS=Homo sapiens GN=PPFIA1 PE=1 SV=1
Q5W0V3;Q5W0V4	4	4	28.9506	0.755004	1.20613	Case	Control	Protein FAM160B1 OS=Homo sapiens GN=FAM160B1 PE=1 SV=1
Q9NY27;H7C559	3	2	17.7405	0.853148	1.20154	Case	Control	Serine/threonine-protein phosphatase 4 regulatory subunit 2 OS=Homo sapiens GN=PPP4R2 PE=1 SV=3
A0A0D9SEN1;B4DLR2;C9J131;F8WF29;Q12884	8	6	56.3712	0.313011	1.19703	Case	Control	Prolyl endopeptidase FAP OS=Homo sapiens GN=FAP PE=1 SV=1
P01024;M0QXZ3;M0QYC8;M0R1Q1	154	135	1128.82	0.188515	1.18997	Case	Control	Complement C3 OS=Homo sapiens GN=C3 PE=1 SV=2
Q9P0W8	3	3	15.739	0.425632	1.15613	Case	Control	Spermatogenesis-associated protein 7 OS=Homo sapiens GN=SPATA7 PE=1 SV=3
P02675;D6REL8	18	17	107.628	0.61553	1.14849	Case	Control	Fibrinogen beta chain OS=Homo sapiens GN=FGB PE=1 SV=2
P01591;C9JA05;D6RD17;D6RHJ6	7	7	38.0555	0.65502	1.14304	Case	Control	Immunoglobulin J chain OS=Homo sapiens GN=IGJ PE=1 SV=4
Q8TBY8;F5H5J2;G3V1Q7	11	9	66.5714	0.578914	1.13124	Case	Control	Polyamine-modulated factor 1-binding protein 1 OS=Homo sapiens GN=PMFBP1 PE=2 SV=1
Q15418;E9PGT3;E9PPN6	11	7	76.9957	0.999406	1.13097	Case	Control	Ribosomal protein S6 kinase alpha-1 OS=Homo sapiens GN=RPS6KA1 PE=1 SV=2
Q13137;D6RBI4;D6RF70;D6RJE7;I3L493;I3L4E1	4	4	21.5963	0.750276	1.12094	Case	Control	Calcium-binding and coiled-coil domain-containing protein 2 OS=Homo sapiens GN=CALCOCO2 PE=1 SV=1
P01779;P01774	7	2	28.7568	0.558358	1.09561	Case	Control	Ig heavy chain V-III region TUR OS=Homo sapiens PE=1 SV=1
Q5SW79	2	2	10.6206	0.936436	1.09365	Case	Control	Centrosomal protein of 170 kDa OS=Homo sapiens GN=CEP170 PE=1 SV=1
P02790;Q9BS19	64	60	343.183	0.546539	1.09142	Case	Control	Hemopexin OS=Homo sapiens GN=HPX PE=1 SV=2
O14976;A0A087X1U9;D6RAQ7;D6RAW3;D6RE78;D6RF16	4	3	26.9423	0.651823	1.08589	Case	Control	Cyclin-G-associated kinase OS=Homo sapiens GN=GAK PE=1 SV=2
B9A064;A0A075B6K8;A0A087WU42;A0A087WWC9;A0A087WWT5;A0A087WWU7;A0A087WX49;A0A087WXC3;A0A087WYN7;A0A087X2A1;A0A0B4J231;P0CG04	37	3	158.45	0.302647	1.0855	Case	Control	Immunoglobulin lambda-like polypeptide 5 OS=Homo sapiens GN=IGLL5 PE=2 SV=2
A0M8Q6;A0A075B6L1	17	5	107.729	0.9049	1.07962	Case	Control	Ig lambda-7 chain C region OS=Homo sapiens GN=IGLC7 PE=4 SV=2
P02765;C9JV77	35	34	196.54	0.880378	1.06945	Case	Control	Alpha-2-HS-glycoprotein OS=Homo sapiens GN=AHSG PE=1 SV=1
P01859;A0A0G2JN06	70	25	308.171	0.800211	1.0628	Case	Control	Ig gamma-2 chain C region OS=Homo sapiens GN=IGHG2 PE=1 SV=2
P13497;B7ZKR5;Q3MIM8	5	5	26.5281	0.666752	1.01561	Case	Control	Bone morphogenetic protein 1 OS=Homo sapiens GN=BMP1 PE=1 SV=2
P26358	15	12	82.7239	0.577844	1.01091	Case	Control	DNA (cytosine-5)-methyltransferase 1 OS=Homo sapiens GN=DNMT1 PE=1 SV=2
F8W696	91	2	483.31	0.627475	1.00737	Case	Control	Apolipoprotein A-I OS=Homo sapiens GN=APOA1 PE=1 SV=1
P01861;A0A0G2JPD4	58	15	224.447	0.506124	1.00505	Case	Control	Ig gamma-4 chain C region OS=Homo sapiens GN=IGHG4 PE=1 SV=1
O15484;A0A087X0C8;E7EV01	3	2	17.7097	0.561865	1.00091	Case	Control	Calpain-5 OS=Homo sapiens GN=CAPN5 PE=1 SV=2
O94782;C9JC88;C9JWX4	3	2	16.0733	0.00132549	5.96784	Control	Case	Ubiquitin carboxyl-terminal hydrolase 1 OS=Homo sapiens GN=USP1 PE=1 SV=1
G3V1N2;P69905	3	3	31.698	0.000981094	5.12769	Control	Case	HCG1745306, isoform CRA_a OS=Homo sapiens GN=HBA2 PE=1 SV=1
A0A075B702	2	2	17.6117	1.07437e-05	4.41976	Control	Case	Protein TRAJ41 (Fragment) OS=Homo sapiens GN=TRAJ41 PE=4 SV=1
E9PLW5;R4GN25	2	2	10.7804	0.00390895	4.26017	Control	Case	Putative protein N-methyltransferase FAM86B1 OS=Homo sapiens GN=FAM86B1 PE=4 SV=1
P38935	2	2	9.2636	0.00171089	3.61222	Control	Case	DNA-binding protein SMUBP-2 OS=Homo sapiens GN=IGHMBP2 PE=1 SV=3
O60309	4	3	18.0095	0.000956978	3.30459	Control	Case	Leucine-rich repeat-containing protein 37A3 OS=Homo sapiens GN=LRRC37A3 PE=2 SV=2
E9PPB4	2	2	18.3488	0.00228583	3.19007	Control	Case	Peroxisomal biogenesis factor 19 OS=Homo sapiens GN=PEX19 PE=1 SV=1
Q7Z3I0;A0A075B7G4;Q8IYB9	3	2	22.3658	0.000508128	3.14666	Control	Case	Putative uncharacterized protein DKFZp313E1411 OS=Homo sapiens GN=DKFZp313E1411 PE=2 SV=1
H0YFH1	9	2	78.0417	0.00595089	2.7294	Control	Case	Alpha-2-macroglobulin (Fragment) OS=Homo sapiens GN=A2M PE=1 SV=1
P01617;A0A0A0MTQ6	4	2	37.2069	6.15064e-05	2.57045	Control	Case	Ig kappa chain V-II region TEW OS=Homo sapiens PE=1 SV=1
P42695	2	2	9.6607	0.00365339	2.44442	Control	Case	Condensin-2 complex subunit D3 OS=Homo sapiens GN=NCAPD3 PE=1 SV=2
C9JEU5;C9JC84;C9JPQ9;C9JU00;P02679	5	4	45.8932	0.00637289	2.35077	Control	Case	Fibrinogen gamma chain OS=Homo sapiens GN=FGG PE=1 SV=1
Q7RTY7;H0YGY6;H0YH00	6	3	37.5062	0.00246874	2.32942	Control	Case	Ovochymase-1 OS=Homo sapiens GN=OVCH1 PE=2 SV=2
Q9NS15;E9PRF2;H0YC99;H0YE75	4	2	24.2535	0.0154184	2.25738	Control	Case	Latent-transforming growth factor beta-binding protein 3 OS=Homo sapiens GN=LTBP3 PE=1 SV=4
A0A087WYC5;P01857	86	4	345.172	0.57778	2.20748	Control	Case	Ig gamma-1 chain C region OS=Homo sapiens GN=IGHG1 PE=1 SV=1
Q6PJI9	2	2	10.0096	0.00215559	2.10879	Control	Case	WD repeat-containing protein 59 OS=Homo sapiens GN=WDR59 PE=1 SV=2
P02656;B0YIW2	6	6	37.4076	0.00631511	2.06774	Control	Case	Apolipoprotein C-III OS=Homo sapiens GN=APOC3 PE=1 SV=1
F5H492;Q99638	2	2	12.5465	0.0127662	2.05293	Control	Case	Cell cycle checkpoint control protein RAD9A OS=Homo sapiens GN=RAD9A PE=1 SV=1
P23142;B1AHL2	2	2	13.7399	0.0293948	2.01972	Control	Case	Fibulin-1 OS=Homo sapiens GN=FBLN1 PE=1 SV=4
F8W6P5;E9PEW8;E9PFT6;P02042;P68871	6	6	48.2159	0.137451	1.9839	Control	Case	Hemoglobin subunit beta (Fragment) OS=Homo sapiens GN=HBB PE=1 SV=1
Q8IU89;H0YMG6;H0YN05	4	4	30.956	0.00039563	1.90775	Control	Case	Ceramide synthase 3 OS=Homo sapiens GN=CERS3 PE=1 SV=2
F8WDZ5	2	2	18.1051	0.00919393	1.90157	Control	Case	Zinc finger protein 20 OS=Homo sapiens GN=ZNF20 PE=4 SV=1
P04220	40	2	229.201	0.00648323	1.89876	Control	Case	Ig mu heavy chain disease protein OS=Homo sapiens PE=1 SV=1
R4GMX8;A0A0D9SEU5;Q6VN20;R4GMX7;R4GN91	7	3	40.7114	0.00281693	1.89718	Control	Case	Ran-binding protein 10 OS=Homo sapiens GN=RANBP10 PE=1 SV=1
A0A0A0MT68;Q13609	2	2	11.6798	0.00743972	1.88761	Control	Case	Deoxyribonuclease OS=Homo sapiens GN=DNASE1L3 PE=1 SV=1
P01593;A0A087WZH9;A0A0B4J1U0;P01594;P01599;P01600;P01607;P01608;P01609;P01610;P80362	3	2	15.8178	0.0207784	1.88151	Control	Case	Ig kappa chain V-I region AG OS=Homo sapiens PE=1 SV=1
A0A0A0MQU6;D6RAG9;D6RCR0;Q9H2E6	4	4	24.2012	0.0289519	1.81976	Control	Case	Sema domain, transmembrane domain (TM), and cytoplasmic domain, (Semaphorin) 6A, isoform CRA_d OS=Homo sapiens GN=SEMA6A PE=1 SV=1
Q8N4C8	4	4	28.5973	0.00230474	1.79834	Control	Case	Misshapen-like kinase 1 OS=Homo sapiens GN=MINK1 PE=1 SV=2
E7EVV8;Q0VG06	2	2	10.9089	0.00117179	1.79008	Control	Case	Fanconi anemia-associated protein of 100 kDa OS=Homo sapiens GN=FAAP100 PE=1 SV=1
Q96K21;H3BN64;H3BP54;H3BRM1;H3BSF5;H3BVF5	3	2	22.684	0.037426	1.69864	Control	Case	Abscission/NoCut checkpoint regulator OS=Homo sapiens GN=ZFYVE19 PE=1 SV=3
Q8WWI1;A0A0A0MTE2;E9PMT2;F8WD26;J3KP06	6	5	33.1258	0.00582979	1.68772	Control	Case	LIM domain only protein 7 OS=Homo sapiens GN=LMO7 PE=1 SV=3
P63121	2	2	11.3401	0.0224857	1.68412	Control	Case	Endogenous retrovirus group K member 113 Pro protein OS=Homo sapiens GN=HERVK_113 PE=3 SV=1
Q9BX10;H0Y4M5;H0Y5J1	2	2	10.8783	0.024676	1.67983	Control	Case	GTP-binding protein 2 OS=Homo sapiens GN=GTPBP2 PE=1 SV=1
Q9ULB1;A7E294;E7ERL8	3	2	13.7507	0.146774	1.60835	Control	Case	Neurexin-1 OS=Homo sapiens GN=NRXN1 PE=2 SV=1
Q96KN7;G3V3F7	5	5	47.9795	0.0173496	1.60763	Control	Case	X-linked retinitis pigmentosa GTPase regulator-interacting protein 1 OS=Homo sapiens GN=RPGRIP1 PE=1 SV=2
P22303	2	2	16.8365	0.00797111	1.56686	Control	Case	Acetylcholinesterase OS=Homo sapiens GN=ACHE PE=1 SV=1
A0A087WW89	11	4	53.1041	0.00837807	1.49534	Control	Case	Protein IGHV3-72 OS=Homo sapiens GN=IGHV3-72 PE=1 SV=1
Q6NSJ2	2	2	15.2269	0.00992103	1.48897	Control	Case	Pleckstrin homology-like domain family B member 3 OS=Homo sapiens GN=PHLDB3 PE=2 SV=3
D6R9N9;D6RD40	4	4	21.5458	0.0325961	1.4862	Control	Case	PACRG-like protein (Fragment) OS=Homo sapiens GN=PACRGL PE=1 SV=1
A0A087WXL8;A0A075B6N8;A0A087WVW2	60	2	268.015	0.155102	1.39421	Control	Case	Ig gamma-3 chain C region OS=Homo sapiens GN=IGHG3 PE=1 SV=1
A0A0G2JMB2;P01877	56	2	262.592	0.124911	1.38512	Control	Case	Uncharacterized protein OS=Homo sapiens PE=4 SV=1
P10909	2	2	18.185	0.0234629	1.3772	Control	Case	Clusterin OS=Homo sapiens GN=CLU PE=1 SV=1
Q14257	2	2	9.6924	0.0690193	1.36489	Control	Case	Reticulocalbin-2 OS=Homo sapiens GN=RCN2 PE=1 SV=1
P0DJI8	25	2	70.0362	0.396778	1.3574	Control	Case	Serum amyloid A-1 protein OS=Homo sapiens GN=SAA1 PE=1 SV=1
Q9H3G5;C9JI22;C9JLV0	2	2	16.0029	0.0655244	1.35708	Control	Case	Probable serine carboxypeptidase CPVL OS=Homo sapiens GN=CPVL PE=1 SV=2
Q9BXS5;E7ENJ6;K7ENA7	2	2	16.4034	0.0871674	1.3512	Control	Case	AP-1 complex subunit mu-1 OS=Homo sapiens GN=AP1M1 PE=1 SV=3
G8JLE9;A0A087WWR6;A0A087WXI3;A0A087WY29;A8MQB8;G3V0J0;Q06787;Q8IXW7;R9WNI0	6	5	34.9076	0.108985	1.34714	Control	Case	Fragile X mental retardation protein 1 OS=Homo sapiens GN=FMR1 PE=1 SV=1
P45983;A6NF29;C9J762;C9JWQ4	3	2	15.4995	0.0473956	1.3317	Control	Case	Mitogen-activated protein kinase 8 OS=Homo sapiens GN=MAPK8 PE=1 SV=2
Q9P2R6;K7EJQ1	9	2	69.1039	0.105398	1.31589	Control	Case	Arginine-glutamic acid dipeptide repeats protein OS=Homo sapiens GN=RERE PE=1 SV=2
P50416	4	3	31.444	0.0919332	1.31573	Control	Case	Carnitine O-palmitoyltransferase 1, liver isoform OS=Homo sapiens GN=CPT1A PE=1 SV=2
A0A087WTY0;A0A087WT67;B4DXR9;B4E159;C9JG37;D6RGC2;E5RGH0;E9PIN4;E9PIT0;E9PIY8;E9PLF5;E9PLW9;E9PMX5;E9PN20;E9PNM0;E9PPF8;E9PSE6;K7EJG2;K7ERG6;O14628;Q8TB69	3	3	22.7892	0.0788726	1.29698	Control	Case	Zinc finger protein 732 OS=Homo sapiens GN=ZNF732 PE=4 SV=1
E7ETN3;B4E1Z4;H7C5H1;P00751;P06681	7	6	39.8409	0.047088	1.29509	Control	Case	Uncharacterized protein OS=Homo sapiens PE=3 SV=1
Q9NY33	2	2	10.7452	0.124758	1.26532	Control	Case	Dipeptidyl peptidase 3 OS=Homo sapiens GN=DPP3 PE=1 SV=2
G3V2B9	40	5	185.677	0.14654	1.23771	Control	Case	Alpha-1-antitrypsin (Fragment) OS=Homo sapiens GN=SERPINA1 PE=1 SV=1
A2A312	2	2	11.967	0.165388	1.22606	Control	Case	Forkhead box protein P4 (Fragment) OS=Homo sapiens GN=FOXP4 PE=1 SV=1
O75648	3	2	23.504	0.142434	1.21461	Control	Case	Mitochondrial tRNA-specific 2-thiouridylase 1 OS=Homo sapiens GN=TRMU PE=1 SV=2
Q9UIV8;A0A0A0MQW3;F8WE70	2	2	11.1862	0.249379	1.2118	Control	Case	Serpin B13 OS=Homo sapiens GN=SERPINB13 PE=1 SV=2
P02647	102	12	542.629	0.129542	1.21057	Control	Case	Apolipoprotein A-I OS=Homo sapiens GN=APOA1 PE=1 SV=1
J3KNL2;Q8WYJ6	5	4	25.327	0.176386	1.20887	Control	Case	Septin-1 OS=Homo sapiens GN=SEPT1 PE=1 SV=2
O14791;B1AH96	7	5	39.0434	0.117142	1.20768	Control	Case	Apolipoprotein L1 OS=Homo sapiens GN=APOL1 PE=1 SV=5
P18084	2	2	10.5613	0.221128	1.20427	Control	Case	Integrin beta-5 OS=Homo sapiens GN=ITGB5 PE=1 SV=1
Q9UJ98	2	2	10.7048	0.285467	1.19944	Control	Case	Cohesin subunit SA-3 OS=Homo sapiens GN=STAG3 PE=1 SV=2
P31644;G3V2K2;G3V2Q9;G3V2Y5;G3V408	3	3	23.0297	0.169788	1.19802	Control	Case	Gamma-aminobutyric acid receptor subunit alpha-5 OS=Homo sapiens GN=GABRA5 PE=1 SV=1
P02760;S4R471	12	11	59.9195	0.287427	1.18443	Control	Case	Protein AMBP OS=Homo sapiens GN=AMBP PE=1 SV=1
P01623;P01620;P01622;P04206	3	3	13.5427	0.218544	1.16556	Control	Case	Ig kappa chain V-III region WOL OS=Homo sapiens PE=1 SV=1
Q96NL6	3	3	16.4807	0.157291	1.14438	Control	Case	Sodium channel and clathrin linker 1 OS=Homo sapiens GN=SCLT1 PE=1 SV=2
Q6PJI1;E7EUW8	2	2	11.3822	0.184723	1.13353	Control	Case	KIF9 protein OS=Homo sapiens GN=KIF9 PE=1 SV=1
Q9H2M9	3	2	12.4448	0.112646	1.13151	Control	Case	Rab3 GTPase-activating protein non-catalytic subunit OS=Homo sapiens GN=RAB3GAP2 PE=1 SV=1
K7ESP1;K7ELJ8;Q99615	4	4	21.1835	0.208884	1.12025	Control	Case	DnaJ homolog subfamily C member 7 (Fragment) OS=Homo sapiens GN=DNAJC7 PE=1 SV=1
P31260	2	2	11.0457	0.68462	1.12004	Control	Case	Homeobox protein Hox-A10 OS=Homo sapiens GN=HOXA10 PE=1 SV=3
O75694;E9PF10	3	3	17.4884	0.381792	1.10588	Control	Case	Nuclear pore complex protein Nup155 OS=Homo sapiens GN=NUP155 PE=1 SV=1
Q9BQI0;A6PVM9	2	2	10.8385	0.360147	1.09513	Control	Case	Allograft inflammatory factor 1-like OS=Homo sapiens GN=AIF1L PE=1 SV=1
Q8TE76	4	2	29.8867	0.455016	1.08789	Control	Case	MORC family CW-type zinc finger protein 4 OS=Homo sapiens GN=MORC4 PE=1 SV=2
A0A087WU08	106	3	492.388	0.482804	1.07434	Control	Case	Haptoglobin OS=Homo sapiens GN=HP PE=1 SV=1
A0A087X170;I3L402;J3KPJ6;Q8NET8	3	3	16.9934	0.411826	1.07057	Control	Case	Transient receptor potential cation channel subfamily V member 3 OS=Homo sapiens GN=TRPV3 PE=4 SV=1
O00327;E9PKF0;E9PKG7;E9PKN1;E9PL54;E9PNI4	6	6	32.3361	0.541442	1.06487	Control	Case	Aryl hydrocarbon receptor nuclear translocator-like protein 1 OS=Homo sapiens GN=ARNTL PE=1 SV=2
A0A087WYL9;A0A075B6H6;A0A087WWV8;A0A087X130;A0A087X1V9	42	2	196.288	0.380772	1.03852	Control	Case	Ig kappa chain C region OS=Homo sapiens GN=IGKC PE=1 SV=1
U3KPX3;H0Y9X2;P48729;U3KQ83;U3KQK7	2	2	6.1333	0.265699	1.03796	Control	Case	Casein kinase I isoform alpha OS=Homo sapiens GN=CSNK1A1 PE=1 SV=1
P61601;E5RGA9	2	2	16.3505	0.604973	1.01858	Control	Case	Neurocalcin-delta OS=Homo sapiens GN=NCALD PE=1 SV=2
Q9HC21;J3KRY6;J3KS44;J3KTL0;J3QLV3	7	6	45.7796	0.714536	1.01395	Control	Case	Mitochondrial thiamine pyrophosphate carrier OS=Homo sapiens GN=SLC25A19 PE=1 SV=1
Q99719;E7EPG2;E7EQM7;E7EX32;G3XAH0	3	3	16.6082	0.96123	1.00511	Control	Case	Septin-5 OS=Homo sapiens GN=SEPT5 PE=1 SV=1
Q8NAP3;D6R9I1;D6R9J6;D6R9U6;D6RAC4;D6RBC4;D6RC86;D6RE69;D6RGK1;D6RHD1;D6RJE1	3	3	17.2883	0.721359	1.00501	Control	Case	Zinc finger and BTB domain-containing protein 38 OS=Homo sapiens GN=ZBTB38 PE=1 SV=2
P06727	37	34	307.715	0.946511	1.00217	Control	Case	Apolipoprotein A-IV OS=Homo sapiens GN=APOA4 PE=1 SV=3
