# Supplementary material for: Changes in plasma protein levels as an early indication of a bloodstream infection
Source: PLoS One. 2017 Feb 24;12(2):e0172987. doi: 10.1371/journal.pone.0172987 (PMC5325609; doi:10.1371/journal.pone.0172987)
Supplement: S3 Table — (XLSX) [file pone.0172987.s003.xlsx]

## Sheet: Sheet1
Category	B-H p-value	Molecules
Metabolic Disease	2.16E-06-3.12E-02	GABRA5,SERPINA3,CP,HBA1/HBA2,PEX19,ACHE,CTSD,SERPINA1,ELAC2,GC,AGT,HPX,C3,CPT1A,MAPK8,CPVL,USP1,IGHA2,HBB,NRXN1,SERPINC1,APOA1,TF,MMAA,A2M,CLU,APOC3
Neurological Disease	2.16E-06-4.02E-02	GABRA5,FMR1,LRG1,CP,SERPINA3,HBA1/HBA2,ACHE,FGG,CTSD,FBLN1,SERPINA1,GC,AGT,RAB3GAP2,HPX,CPT1A,C3,MAPK8,IGHA2,HBB,NRXN1,IGHMBP2,SERPINC1,APOA1,ORM1,TF,RERE,ORM2,A2M,CLU,APOC3
Organismal Injury and Abnormalities	2.16E-06-4.02E-02	CNBD2,GABRA5,SCLT1,FMR1,LRG1,CSNK1A1,SERPINA3,CP,ZNF732,CERS3,HBA1/HBA2,ACHE,RANBP10,FGG,METAP2,TRMU,CTSD,ZNF595,KIF9,FBLN1,ZNF20,FGB,PZP,PRDM1,FCHO1,RAB3GAP2,ORAI2,CPT1A,C3,NUP107,CPVL,DHX57,DRC1,DDB1,NRXN1,RPGRIP1,FAM86B1,SERPINC1,ORM1,RERE,ACSM1,MMAA,PACRGL,SERPINA6,NCAPD3,DNASE1L3,SEMA6A,IGLL1/IGLL5,MTMR1,RCN2,PEX19,TOR3A,PROM1,OVCH1,RAPGEFL1,ACTR3,IGHG3,GTPBP2,ELAC2,SERPINA1,GC,FAP,PHLDB3,AG…
Psychological Disorders	2.16E-06-4.02E-02	HPX,GABRA5,C3,LRG1,MAPK8,CP,SERPINA3,HBA1/HBA2,IGHA2,ACHE,FGG,NRXN1,CTSD,SERPINC1,APOA1,TF,RERE,SERPINA1,GC,A2M,CLU,APOC3,AGT
Cancer	1.69E-04-4.02E-02	CNBD2,GABRA5,SCLT1,FMR1,LRG1,CSNK1A1,CP,ZNF732,SERPINA3,HBA1/HBA2,ACHE,RANBP10,FGG,METAP2,TRMU,CTSD,ZNF595,KIF9,FBLN1,ZNF20,FGB,PRDM1,PZP,FCHO1,RAB3GAP2,ORAI2,CPT1A,C3,NUP107,CPVL,DHX57,DDB1,NRXN1,FAM86B1,RPGRIP1,SERPINC1,ORM1,RERE,ACSM1,MMAA,PACRGL,SERPINA6,NCAPD3,DNASE1L3,SEMA6A,IGLL1/IGLL5,MTMR1,RCN2,PEX19,TOR3A,PROM1,OVCH1,RAPGEFL1,IGHG3,ACTR3,GTPBP2,SERPINA1,ELAC2,GC,FAP,PHLDB3,AGT,PPFIA1,LR…
Reproductive System Disease	1.69E-04-4.02E-02	SCLT1,FMR1,CP,ZNF732,SERPINA3,HBA1/HBA2,ACHE,RANBP10,FGG,METAP2,TRMU,CTSD,KIF9,FBLN1,PRDM1,PZP,FCHO1,RAB3GAP2,C3,NUP107,DHX57,DDB1,NRXN1,RPGRIP1,SERPINC1,ORM1,ACSM1,MMAA,PACRGL,SERPINA6,NCAPD3,IGLL1/IGLL5,MTMR1,PEX19,PROM1,OVCH1,ACTR3,GTPBP2,SERPINA1,ELAC2,GC,FAP,AGT,PPFIA1,LRRC37A3 (includes others),HPX,LMO7,HBB,ATIC,A1BG,MINK1,LTBP3,APOA1,TF,STAU2,A2M,CLU,ZFYVE19
Gastrointestinal Disease	4.16E-04-3.38E-02	CNBD2,GABRA5,SCLT1,FMR1,LRG1,CSNK1A1,SERPINA3,CP,ZNF732,HBA1/HBA2,ACHE,RANBP10,FGG,TRMU,CTSD,KIF9,FBLN1,ZNF20,PZP,PRDM1,FGB,FCHO1,RAB3GAP2,ORAI2,CPT1A,C3,DHX57,CPVL,NUP107,DDB1,NRXN1,FAM86B1,RPGRIP1,SERPINC1,ORM1,RERE,PACRGL,SERPINA6,NCAPD3,DNASE1L3,IGLL1/IGLL5,SEMA6A,MTMR1,PEX19,OVCH1,PROM1,TOR3A,IGHG3,RAPGEFL1,ACTR3,GTPBP2,ELAC2,SERPINA1,GC,FAP,PHLDB3,AGT,PPFIA1,LRRC37A3 (includes others),HPX,F…
Endocrine System Disorders	1.02E-03-4.02E-02	GABRA5,IGLL1/IGLL5,SERPINA3,CP,HBA1/HBA2,PROM1,ACHE,CTSD,SERPINA1,PZP,PRDM1,GC,FCHO1,FAP,AGT,RAB3GAP2,PPFIA1,HPX,CPT1A,C3,MAPK8,CPVL,USP1,HBB,ATIC,A1BG,NRXN1,RPGRIP1,LTBP3,SERPINC1,APOA1,TF,STAU2,A2M,ZFYVE19,CLU,APOC3
Cardiovascular System Development and Function	1.12E-03-3.12E-02	HPX,C3,SEMA6A,LRG1,MAPK8,CSNK1A1,SERPINA3,PROM1,METAP2,SERPINC1,APOA1,ORM1,TF,FBLN1,PRDM1,A2M,CLU,AGT
Cellular Development	1.12E-03-4.02E-02	GABRA5,FMR1,IGLL1/IGLL5,SEMA6A,LRG1,CSNK1A1,SERPINA3,ACHE,METAP2,CTSD,ACTR3,SERPINA1,ELAC2,PRDM1,AGT,HPX,C3,MAPK8,DDB1,NRXN1,MINK1,SERPINC1,APOA1,TF,RERE,STAU2,A2M,CLU
Cellular Function and Maintenance	1.12E-03-3.89E-02	GABRA5,SCLT1,FMR1,SEMA6A,LRG1,CSNK1A1,CP,SERPINA3,PEX19,RANBP10,ACHE,METAP2,IGHG3,ACTR3,FBLN1,PRDM1,GC,AGT,HPX,C3,MAPK8,IGHA2,MINK1,SERPINC1,APOA1,TF,RERE,STAU2,A2M,CLU
Cellular Growth and Proliferation	1.12E-03-4.02E-02	CNBD2,GABRA5,FMR1,SEMA6A,LRG1,IGLL1/IGLL5,CSNK1A1,SERPINA3,HBA1/HBA2,ACHE,METAP2,CTSD,ACTR3,SERPINA1,PRDM1,ELAC2,AGT,HPX,C3,MAPK8,DDB1,NRXN1,RPGRIP1,MINK1,SERPINC1,APOA1,ORM1,TF,RERE,STAU2,A2M,CLU
Organismal Development	1.12E-03-4.02E-02	GABRA5,FMR1,SEMA6A,LRG1,CSNK1A1,SERPINA3,CP,PROM1,ACHE,METAP2,CTSD,FBLN1,PRDM1,AGT,HPX,C3,LMO7,MAPK8,USP1,RPGRIP1,LTBP3,SERPINC1,APOA1,ORM1,TF,RAD9A,RERE,STAU2,CLU
Tissue Development	1.12E-03-3.93E-02	CNBD2,GABRA5,FMR1,IGLL1/IGLL5,LRG1,SEMA6A,CSNK1A1,CP,SERPINA3,HBA1/HBA2,PROM1,ACHE,FGG,METAP2,CTSD,KIF9,ACTR3,FBLN1,FGB,PRDM1,FAP,AGT,PPFIA1,HPX,C3,LMO7,MAPK8,DDB1,NRXN1,RPGRIP1,MINK1,SERPINC1,APOA1,RERE,STAU2,A2M,CLU,APOC3
Ophthalmic Disease	1.54E-03-3.93E-02	RAB3GAP2,RPGRIP1,CTSD,APOA1,C3,LMO7,TF,FMR1,FBLN1,MAPK8,CP,PROM1,ACHE,CLU
Respiratory Disease	1.71E-03-2.99E-02	GABRA5,C3,TF,DRC1,SERPINA1,HBA1/HBA2,GC,HBB,CLU
Hepatic System Disease	1.89E-03-3.38E-02	PACRGL,SERPINA6,GABRA5,NCAPD3,DNASE1L3,SEMA6A,LRG1,CP,HBA1/HBA2,OVCH1,PROM1,TOR3A,RANBP10,TRMU,CTSD,ACTR3,SERPINA1,PRDM1,FGB,GC,FAP,AGT,RAB3GAP2,HPX,FAAP100,CPT1A,C3,AP1M1,MAPK8,USP1,HBB,A1BG,ATIC,NRXN1,RPGRIP1,MINK1,IGHMBP2,SERPINC1,APOA1,TF,ORM1,A2M,ZFYVE19,CLU
Cardiovascular Disease	2.01E-03-4.02E-02	GABRA5,CPT1A,C3,MAPK8,RCN2,CPVL,CP,HBA1/HBA2,HBB,ACHE,FGG,LTBP3,SERPINC1,APOA1,TF,RERE,FBLN1,FGB,CLU,APOC3,AGT
Cell Death and Survival	2.01E-03-4.02E-02	GABRA5,C3,DNASE1L3,SEMA6A,MAPK8,CP,SERPINA3,HBA1/HBA2,HBB,ACHE,METAP2,CTSD,SERPINC1,TF,PRDM1,SERPINA1,A2M,CLU,AGT
Connective Tissue Disorders	2.01E-03-4.02E-02	PPFIA1,GABRA5,C3,DNASE1L3,MAPK8,USP1,HBA1/HBA2,HBB,ATIC,A1BG,FGG,MINK1,LTBP3,SERPINC1,ACTR3,APOA1,TF,PRDM1,FGB,GC,CLU
Developmental Disorder	2.01E-03-4.02E-02	GABRA5,FMR1,CP,PEX19,HBA1/HBA2,CERS3,PROM1,FGG,CTSD,FBLN1,FGB,SERPINA1,GC,AGT,RAB3GAP2,C3,CPT1A,MAPK8,DRC1,HBB,ATIC,NRXN1,RPGRIP1,LTBP3,APOA1,TF,RERE,MMAA,A2M,CLU
Hematological Disease	2.01E-03-4.02E-02	CPT1A,C3,AP1M1,IGLL1/IGLL5,CP,HBA1/HBA2,HBB,FGG,SERPINC1,APOA1,TF,RAD9A,FGB,PRDM1,A2M,APOC3
Hereditary Disorder	2.01E-03-4.02E-02	SERPINA6,GABRA5,FMR1,LRG1,IGLL1/IGLL5,CP,SERPINA3,PEX19,HBA1/HBA2,CERS3,PROM1,ACHE,FGG,CTSD,FBLN1,ELAC2,FGB,SERPINA1,GC,AGT,RAB3GAP2,C3,CPT1A,NUP107,DRC1,HBB,ATIC,NRXN1,RPGRIP1,SERPINC1,IGHMBP2,LTBP3,APOA1,TF,RERE,MMAA,A2M,CLU,APOC3
Organ Morphology	2.01E-03-3.69E-02	C3,LMO7,FMR1,MAPK8,CP,HBA1/HBA2,PROM1,HBB,FGG,RPGRIP1,CTSD,FBLN1,PRDM1,A2M,CLU,AGT
Skeletal and Muscular Disorders	2.5E-03-3.72E-02	GABRA5,DNASE1L3,LRG1,SERPINA3,CP,HBA1/HBA2,ACHE,FGG,ACTR3,FBLN1,FGB,PRDM1,SERPINA1,GC,AGT,PPFIA1,C3,MAPK8,USP1,HBB,A1BG,ATIC,MINK1,LTBP3,SERPINC1,IGHMBP2,APOA1,TF,RERE,A2M,CLU
Cellular Compromise	2.73E-03-3.93E-02	HPX,GABRA5,C3,MAPK8,CP,PROM1,IGHA2,ACHE,CTSD,RPGRIP1,IGHG3,CLU,AGT
Cell Morphology	2.9E-03-3.89E-02	CNBD2,C3,LMO7,SCLT1,FMR1,IGLL1/IGLL5,SEMA6A,MAPK8,CP,SERPINA3,CERS3,USP1,HBA1/HBA2,PROM1,ACHE,CTSD,RPGRIP1,MINK1,ACTR3,RERE,STAU2,FBLN1,PRDM1,A2M,CLU,AGT
Cellular Assembly and Organization	2.9E-03-3.93E-02	PPFIA1,C3,SCLT1,FMR1,SEMA6A,CSNK1A1,MAPK8,SERPINA3,PEX19,PROM1,RANBP10,ACHE,FGG,MINK1,SERPINC1,ACTR3,TF,RERE,STAU2,FGB,A2M,CLU,AGT
Nervous System Development and Function	2.9E-03-3.89E-02	GABRA5,C3,FMR1,SEMA6A,MAPK8,CP,PROM1,ACHE,NRXN1,RPGRIP1,CTSD,MINK1,ACTR3,RERE,STAU2,PRDM1,A2M,CLU,AGT
Molecular Transport	4.01E-03-4.02E-02	SERPINA6,GABRA5,FMR1,CP,HBA1/HBA2,CERS3,ACHE,FGG,CTSD,FGB,GC,AGT,RAB3GAP2,HPX,CPT1A,C3,AP1M1,MAPK8,NUP107,HBB,NRXN1,IGHMBP2,APOA1,ORM1,TF,A2M,CLU,APOC3
Immunological Disease	4.01E-03-3.92E-02	GABRA5,CPT1A,C3,DNASE1L3,IGLL1/IGLL5,CP,HBA1/HBA2,A1BG,ATIC,FGG,MINK1,CTSD,SERPINC1,APOA1,ORM1,RERE,FGB,PRDM1,GC,A2M,CLU,AGT
Tissue Morphology	4.01E-03-4.02E-02	FMR1,SEMA6A,IGLL1/IGLL5,CP,HBA1/HBA2,PROM1,ACHE,CTSD,KIF9,FBLN1,SERPINA1,PRDM1,AGT,HPX,C3,LMO7,MAPK8,USP1,HBB,RPGRIP1,SERPINC1,LTBP3,APOA1,TF,ORM1,RERE,A2M,CLU
Free Radical Scavenging	5.99E-03-2.99E-02	APOA1,C3,TF,MAPK8,SERPINA1,SERPINA3,HBA1/HBA2,HBB,ACHE,CLU,AGT
Small Molecule Biochemistry	5.99E-03-4.02E-02	SERPINA6,HPX,C3,CPT1A,FMR1,MAPK8,CP,CERS3,HBA1/HBA2,ACHE,HBB,NRXN1,CTSD,IGHMBP2,SERPINC1,APOA1,ORM1,TF,ACSM1,ORM2,SERPINA1,GC,A2M,CLU,AGT,APOC3
Lipid Metabolism	5.99E-03-3.89E-02	SERPINA6,C3,CPT1A,MAPK8,CP,CERS3,HBB,CTSD,SERPINC1,IGHMBP2,APOA1,ORM1,ACSM1,ORM2,SERPINA1,GC,A2M,CLU,AGT,APOC3
Embryonic Development	6.3E-03-3.89E-02	HPX,C3,LMO7,FMR1,SEMA6A,MAPK8,CP,USP1,PROM1,METAP2,CTSD,RPGRIP1,LTBP3,APOA1,ACTR3,RAD9A,STAU2,FBLN1,PRDM1,A2M,CLU,AGT
Organ Development	6.3E-03-3.72E-02	HPX,C3,LMO7,FMR1,SEMA6A,MAPK8,CP,HBA1/HBA2,PROM1,DDB1,CTSD,RPGRIP1,APOA1,TF,STAU2,FBLN1,PRDM1,A2M,AGT
Visual System Development and Function	6.3E-03-2.99E-02	RPGRIP1,CTSD,LMO7,STAU2,FMR1,SEMA6A,MAPK8,PRDM1,CP,PROM1
Infectious Diseases	6.3E-03-4.02E-02	SERPINC1,GABRA5,IGHMBP2,ACTR3,C3,IGHG3,TF,IGLL1/IGLL5,HBA1/HBA2,HBB,CLU
Renal and Urological Disease	7.33E-03-4.02E-02	GABRA5,HPX,C3,MAPK8,NUP107,CP,HBA1/HBA2,ACHE,ATIC,FAM86B1,LTBP3,SERPINC1,TF,RERE,FBLN1,SERPINA1,MMAA,GC,FAP,A2M,ZFYVE19,CLU,AGT
Protein Synthesis	7.41E-03-3.16E-02	CPT1A,PEX19,HBA1/HBA2,ACHE,HBB,FGG,NRXN1,CTSD,IGHMBP2,APOA1,TF,SERPINA1,FGB,FAP,A2M,CLU,AGT
Inflammatory Disease	7.41E-03-3.72E-02	PPFIA1,GABRA5,HPX,C3,DNASE1L3,MAPK8,HBA1/HBA2,FGG,A1BG,ATIC,MINK1,CTSD,LTBP3,SERPINC1,ACTR3,APOA1,TF,SERPINA1,PRDM1,FGB,GC,A2M,CLU,AGT
Inflammatory Response	7.41E-03-4.02E-02	GABRA5,SERPINA3,HBA1/HBA2,PROM1,ACHE,FGG,CTSD,IGHG3,SERPINA1,FGB,PRDM1,GC,AGT,PPFIA1,HPX,C3,MAPK8,CPVL,IGHA2,HBB,A1BG,ATIC,MINK1,SERPINC1,LTBP3,APOA1,ORM1,TF,A2M,CLU,APOC3
Vitamin and Mineral Metabolism	7.41E-03-3.89E-02	SERPINA6,APOA1,C3,FMR1,MAPK8,GC,ACHE,A2M,APOC3,AGT
Cellular Movement	8.15E-03-4.02E-02	PPFIA1,C3,LMO7,SEMA6A,MAPK8,SERPINA3,CTSD,MINK1,SERPINC1,APOA1,ACTR3,ORM1,RAD9A,RERE,FBLN1,PRDM1,FGB,SERPINA1,GC,FAP,A2M,CLU,AGT
Hematological System Development and Function	8.15E-03-4.02E-02	HPX,C3,IGLL1/IGLL5,MAPK8,HBA1/HBA2,HBB,ACHE,FGG,CTSD,SERPINC1,APOA1,TF,ORM1,SERPINA1,FGB,PRDM1,GC,A2M,CLU,AGT,APOC3
Immune Cell Trafficking	8.15E-03-4.02E-02	C3,MAPK8,ACHE,FGG,SERPINC1,APOA1,ORM1,SERPINA1,FGB,PRDM1,GC,A2M,CLU,APOC3,AGT
Dermatological Diseases and Conditions	8.6E-03-2.99E-02	CNBD2,SERPINA6,SCLT1,LRG1,IGLL1/IGLL5,MTMR1,CP,ZNF732,SERPINA3,CERS3,TOR3A,OVCH1,ACHE,FGG,ZNF595,IGHG3,FBLN1,ZNF20,PRDM1,FGB,PZP,SERPINA1,FAP,AGT,PPFIA1,RAB3GAP2,LRRC37A3 (includes others),CPT1A,C3,LMO7,AP1M1,MAPK8,NUP107,USP1,HBB,DDB1,NRXN1,RPGRIP1,MINK1,IGHMBP2,LTBP3,APOA1,ORM1,TF,STAU2,ACSM1,A2M,CLU
Cell-To-Cell Signaling and Interaction	8.92E-03-4.02E-02	PPFIA1,GABRA5,C3,FMR1,MAPK8,CP,IGHA2,HBB,ACHE,FGG,METAP2,NRXN1,SERPINC1,IGHG3,APOA1,ORM1,SERPINA1,PRDM1,FGB,GC,A2M,CLU,AGT
Behavior	1.81E-02-1.82E-02	FMR1,HBA1/HBA2,HBB,ACHE,NRXN1
Cell Signaling	1.95E-02-3.12E-02	APOA1,C3,FMR1,MAPK8,GC,ACHE,A2M,AGT
Digestive System Development and Function	2.19E-02-3.72E-02	HPX,APOA1,C3,TF,MAPK8,PRDM1,HBA1/HBA2,DDB1,A2M,AGT
Hepatic System Development and Function	2.19E-02-3.72E-02	HPX,APOA1,C3,TF,MAPK8,PRDM1,HBA1/HBA2,DDB1,A2M,AGT
Skeletal and Muscular System Development and Function	2.25E-02-2.99E-02	MAPK8,SERPINA3,A2M,AGT
Hair and Skin Development and Function	2.82E-02-3.12E-02	APOA1,C3,LMO7,PRDM1,PROM1,CLU,AGT
Carbohydrate Metabolism	2.9E-02-3.12E-02	C3,CPT1A,APOA1,ACHE,A2M,AGT
Nutritional Disease	2.99E-02-2.99E-02	GABRA5,C3,FMR1,MAPK8,CP,ACHE,A2M,AGT
Endocrine System Development and Function	2.99E-02-3.89E-02	SERPINA6,APOA1,AGT
Reproductive System Development and Function	2.99E-02-3.69E-02	CNBD2,C3,TF,FMR1,MAPK8,ELAC2,PRDM1,USP1,A2M,CLU,FGG,AGT
Drug Metabolism	2.99E-02-2.99E-02	SERPINC1,MAPK8,HBB,CLU,AGT
Nucleic Acid Metabolism	2.99E-02-2.99E-02	CPT1A,A2M,AGT
Amino Acid Metabolism	2.99E-02-2.99E-02	CP
Cell Cycle	2.99E-02-4.02E-02	TF,RAD9A,CSNK1A1,MAPK8,ELAC2,USP1,CLU,METAP2,AGT
Cell-mediated Immune Response	2.99E-02-2.99E-02	HPX
Connective Tissue Development and Function	2.99E-02-2.99E-02	CLU,AGT,METAP2
Dental Disease	2.99E-02-2.99E-02	LTBP3
Energy Production	2.99E-02-2.99E-02	APOA1,CP
Gene Expression	2.99E-02-2.99E-02	MAPK8
Hematopoiesis	2.99E-02-3.8E-02	HPX,APOA1,IGLL1/IGLL5,PRDM1,SERPINA1,ACHE
Lymphoid Tissue Structure and Development	2.99E-02-3.92E-02	CTSD,HPX,APOA1,C3,IGLL1/IGLL5,CSNK1A1,MAPK8,PRDM1,SERPINA1,ACHE,A2M
Organismal Functions	2.99E-02-2.99E-02	AGT
Post-Translational Modification	2.99E-02-2.99E-02	CTSD,CP
Protein Degradation	2.99E-02-3.16E-02	CTSD,APOA1,TF,SERPINA1,PEX19,FAP,ACHE,CLU,AGT
Renal and Urological System Development and Function	2.99E-02-4.02E-02	APOA1,FBLN1,MAPK8,CLU,AGT
Respiratory System Development and Function	2.99E-02-2.99E-02	SERPINA1
Organismal Survival	3.12E-02-3.12E-02	SERPINA6,C3,CPT1A,LMO7,AP1M1,MAPK8,CSNK1A1,USP1,CERS3,PROM1,DDB1,ACHE,FGG,METAP2,NRXN1,CTSD,SERPINC1,APOA1,TF,RAD9A,FBLN1,PRDM1,SERPINA1,A2M,AGT
DNA Replication, Recombination, and Repair	3.49E-02-3.49E-02	IGHMBP2,DNASE1L3,MAPK8,SERPINA1,DDB1,ACHE,CLU
