# Supplementary material for: Changes in plasma protein levels as an early indication of a bloodstream infection
Source: PLoS One. 2017 Feb 24;12(2):e0172987. doi: 10.1371/journal.pone.0172987 (PMC5325609; doi:10.1371/journal.pone.0172987)
Supplement: S4 Table — (XLSX) [file pone.0172987.s004.xlsx]

## Sheet: Sheet1
Ingenuity Canonical Pathways	-log(B-H p-value)	Ratio	z-score	Molecules
FXR/RXR Activation	12	0.103	#NUM!	HPX,C3,MAPK8,A1BG,APOA1,TF,ORM1,ORM2,SERPINA1,GC,CLU,AGT,APOC3
Acute Phase Response Signaling	12	0.0828	-0.632	HPX,APOA1,C3,ORM1,TF,MAPK8,ORM2,SERPINA1,FGB,SERPINA3,CP,A2M,FGG,AGT
LXR/RXR Activation	11.2	0.0992	-1.155	HPX,C3,APOA1,TF,ORM1,ORM2,SERPINA1,GC,A1BG,CLU,AGT,APOC3
Coagulation System	4.82	0.143	-0.447	SERPINC1,SERPINA1,FGB,A2M,FGG
Clathrin-mediated Endocytosis Signaling	4.19	0.0406	#NUM!	ACTR3,APOA1,TF,ORM1,ORM2,SERPINA1,CLU,APOC3
IL-12 Signaling and Production in Macrophages	4.09	0.0479	#NUM!	APOA1,ORM1,MAPK8,ORM2,SERPINA1,CLU,APOC3
Atherosclerosis Signaling	3.42	0.0472	#NUM!	APOA1,ORM1,ORM2,SERPINA1,CLU,APOC3
Production of Nitric Oxide and Reactive Oxygen Species in Macrophages	3.42	0.0363	1.134	APOA1,ORM1,MAPK8,ORM2,SERPINA1,CLU,APOC3
Extrinsic Prothrombin Activation Pathway	3.12	0.188	#NUM!	SERPINC1,FGB,FGG
Intrinsic Prothrombin Activation Pathway	2.37	0.103	#NUM!	SERPINC1,FGB,FGG
Neuroprotective Role of THOP1 in Alzheimer's Disease	0.771	0.05	#NUM!	SERPINA3,AGT
Inosine-5'-phosphate Biosynthesis II	0.771	0.333	#NUM!	ATIC
Thyroid Hormone Biosynthesis	0.771	0.333	#NUM!	CTSD
Primary Immunodeficiency Signaling	0.661	0.0417	#NUM!	IGHG3,IGLL1/IGLL5
Pyridoxal 5'-phosphate Salvage Pathway	0.457	0.0312	#NUM!	MAPK8,CSNK1A1
Glucocorticoid Receptor Signaling	0.44	0.0139	#NUM!	MAPK8,A2M,FGG,AGT
ATM Signaling	0.355	0.025	#NUM!	RAD9A,MAPK8
Purine Nucleotides De Novo Biosynthesis II	0.355	0.0909	#NUM!	ATIC
Ceramide Signaling	0.29	0.0215	#NUM!	CTSD,MAPK8
Salvage Pathways of Pyrimidine Ribonucleotides	0.29	0.0215	#NUM!	MAPK8,CSNK1A1
Parkinson's Signaling	0.29	0.0625	#NUM!	MAPK8
Mitochondrial L-carnitine Shuttle Pathway	0.29	0.0588	#NUM!	CPT1A
SAPK/JNK Signaling	0.29	0.0192	#NUM!	MINK1,MAPK8
DNA damage-induced 14-3-3σ Signaling	0.29	0.0526	#NUM!	RAD9A
Endoplasmic Reticulum Stress Pathway	0.29	0.0476	#NUM!	MAPK8
Rac Signaling	0.29	0.0171	#NUM!	ACTR3,MAPK8
Renin-Angiotensin Signaling	0.29	0.0167	#NUM!	MAPK8,AGT
Role of Tissue Factor in Cancer	0.29	0.0164	#NUM!	FGB,FGG
IL-22 Signaling	0.29	0.0417	#NUM!	MAPK8
IL-17A Signaling in Gastric Cells	0.29	0.04	#NUM!	MAPK8
Role of JAK family kinases in IL-6-type Cytokine Signaling	0.29	0.04	#NUM!	MAPK8
IL-6 Signaling	0.29	0.0157	#NUM!	MAPK8,A2M
CD28 Signaling in T Helper Cells	0.29	0.0153	#NUM!	ACTR3,MAPK8
Role of Pattern Recognition Receptors in Recognition of Bacteria and Viruses	0.29	0.0146	#NUM!	C3,MAPK8
TNFR2 Signaling	0.29	0.0345	#NUM!	MAPK8
Aryl Hydrocarbon Receptor Signaling	0.29	0.0143	#NUM!	CTSD,MAPK8
4-1BB Signaling in T Lymphocytes	0.29	0.0323	#NUM!	MAPK8
Epithelial Adherens Junction Signaling	0.29	0.0137	#NUM!	ACTR3,LMO7
3-phosphoinositide Degradation	0.29	0.0135	#NUM!	PPFIA1,MTMR1
Inhibition of Angiogenesis by TSP1	0.29	0.0294	#NUM!	MAPK8
Complement System	0.29	0.027	#NUM!	C3
April Mediated Signaling	0.29	0.0263	#NUM!	MAPK8
Inhibition of Matrix Metalloproteases	0.29	0.0256	#NUM!	A2M
B Cell Activating Factor Signaling	0.29	0.025	#NUM!	MAPK8
Cdc42 Signaling	0.29	0.012	#NUM!	ACTR3,MAPK8
MIF Regulation of Innate Immunity	0.29	0.0244	#NUM!	MAPK8
Mitochondrial Dysfunction	0.29	0.0117	#NUM!	CPT1A,MAPK8
UVC-Induced MAPK Signaling	0.29	0.0238	#NUM!	MAPK8
Germ Cell-Sertoli Cell Junction Signaling	0.29	0.0116	#NUM!	MAPK8,A2M
PPARα/RXRα Activation	0.29	0.0112	#NUM!	APOA1,MAPK8
Sertoli Cell-Sertoli Cell Junction Signaling	0.29	0.0112	#NUM!	MAPK8,A2M
Autoimmune Thyroid Disease Signaling	0.29	0.0213	#NUM!	IGHG3
Hematopoiesis from Pluripotent Stem Cells	0.29	0.0213	#NUM!	IGHG3
Hepatic Fibrosis / Hepatic Stellate Cell Activation	0.29	0.0109	#NUM!	A2M,AGT
B Cell Receptor Signaling	0.29	0.0108	#NUM!	IGHG3,MAPK8
TNFR1 Signaling	0.29	0.0204	#NUM!	MAPK8
Dendritic Cell Maturation	0.29	0.0105	#NUM!	IGHG3,MAPK8
Amyloid Processing	0.29	0.0196	#NUM!	CSNK1A1
Role of NFAT in Cardiac Hypertrophy	0.29	0.0104	#NUM!	MAPK8,CSNK1A1
CD27 Signaling in Lymphocytes	0.29	0.0192	#NUM!	MAPK8
FcγRIIB Signaling in B Lymphocytes	0.29	0.0189	#NUM!	MAPK8
Unfolded protein response	0.29	0.0185	#NUM!	MAPK8
Role of CHK Proteins in Cell Cycle Checkpoint Control	0.29	0.0182	#NUM!	RAD9A
Actin Nucleation by ARP-WASP Complex	0.29	0.0179	#NUM!	ACTR3
Induction of Apoptosis by HIV1	0.29	0.0167	#NUM!	MAPK8
autophagy	0.29	0.0167	#NUM!	CTSD
Activation of IRF by Cytosolic Pattern Recognition Receptors	0.29	0.0161	#NUM!	MAPK8
PCP pathway	0.29	0.0159	#NUM!	MAPK8
Integrin Signaling	0.29	0.00913	#NUM!	ACTR3,MAPK8
IL-2 Signaling	0.29	0.0156	#NUM!	MAPK8
LPS/IL-1 Mediated Inhibition of RXR Function	0.29	0.00905	#NUM!	CPT1A,MAPK8
PXR/RXR Activation	0.29	0.0154	#NUM!	CPT1A
UVB-Induced MAPK Signaling	0.29	0.0152	#NUM!	MAPK8
Role of IL-17A in Arthritis	0.29	0.0149	#NUM!	MAPK8
GABA Receptor Signaling	0.29	0.0149	#NUM!	GABRA5
IL-10 Signaling	0.29	0.0147	#NUM!	MAPK8
Remodeling of Epithelial Adherens Junctions	0.29	0.0147	#NUM!	ACTR3
EGF Signaling	0.29	0.0147	#NUM!	MAPK8
CCR5 Signaling in Macrophages	0.29	0.0145	#NUM!	MAPK8
Agrin Interactions at Neuromuscular Junction	0.29	0.0145	#NUM!	MAPK8
Role of Osteoblasts, Osteoclasts and Chondrocytes in Rheumatoid Arthritis	0.29	0.00862	#NUM!	MAPK8,CSNK1A1
Myc Mediated Apoptosis Signaling	0.29	0.0143	#NUM!	MAPK8
Chemokine Signaling	0.29	0.0141	#NUM!	MAPK8
Role of MAPK Signaling in the Pathogenesis of Influenza	0.29	0.0139	#NUM!	MAPK8
STAT3 Pathway	0.29	0.0137	#NUM!	MAPK8
Toll-like Receptor Signaling	0.29	0.0135	#NUM!	MAPK8
Huntington's Disease Signaling	0.29	0.0083	#NUM!	CTSD,MAPK8
Role of Wnt/GSK-3β Signaling in the Pathogenesis of Influenza	0.29	0.0132	#NUM!	CSNK1A1
GDNF Family Ligand-Receptor Interactions	0.29	0.0132	#NUM!	MAPK8
Neurotrophin/TRK Signaling	0.29	0.0132	#NUM!	MAPK8
BMP signaling pathway	0.29	0.0132	#NUM!	MAPK8
IL-17A Signaling in Airway Cells	0.29	0.013	#NUM!	MAPK8
Signaling by Rho Family GTPases	0.29	0.0081	#NUM!	ACTR3,MAPK8
Role of BRCA1 in DNA Damage Response	0.29	0.0128	#NUM!	FAAP100
CD40 Signaling	0.29	0.0128	#NUM!	MAPK8
Regulation of IL-2 Expression in Activated and Anergic T Lymphocytes	0.29	0.0127	#NUM!	MAPK8
Growth Hormone Signaling	0.29	0.0123	#NUM!	A2M
Allograft Rejection Signaling	0.29	0.0119	#NUM!	IGHG3
IL-17 Signaling	0.29	0.0118	#NUM!	MAPK8
LPS-stimulated MAPK Signaling	0.29	0.0116	#NUM!	MAPK8
TGF-β Signaling	0.29	0.0115	#NUM!	MAPK8
Communication between Innate and Adaptive Immune Cells	0.29	0.0112	#NUM!	IGHG3
OX40 Signaling Pathway	0.29	0.0112	#NUM!	MAPK8
Apoptosis Signaling	0.29	0.0112	#NUM!	MAPK8
FGF Signaling	0.29	0.0111	#NUM!	MAPK8
PDGF Signaling	0.29	0.0111	#NUM!	MAPK8
Regulation of Actin-based Motility by Rho	0.29	0.011	#NUM!	ACTR3
IL-1 Signaling	0.29	0.011	#NUM!	MAPK8
Reelin Signaling in Neurons	0.29	0.0109	#NUM!	MAPK8
Death Receptor Signaling	0.29	0.0109	#NUM!	MAPK8
Fcγ Receptor-mediated Phagocytosis in Macrophages and Monocytes	0.29	0.0108	#NUM!	ACTR3
ErbB Signaling	0.284	0.0102	#NUM!	MAPK8
CTLA4 Signaling in Cytotoxic T Lymphocytes	0.284	0.0101	#NUM!	AP1M1
CDK5 Signaling	0.284	0.0101	#NUM!	MAPK8
Cholecystokinin/Gastrin-mediated Signaling	0.284	0.0099	#NUM!	MAPK8
PAK Signaling	0.284	0.0099	#NUM!	MAPK8
RANK Signaling in Osteoclasts	0.284	0.0099	#NUM!	MAPK8
UVA-Induced MAPK Signaling	0.284	0.0098	#NUM!	MAPK8
Antioxidant Action of Vitamin C	0.284	0.00971	#NUM!	MAPK8
IGF-1 Signaling	0.278	0.00943	#NUM!	MAPK8
T Cell Receptor Signaling	0.278	0.00917	#NUM!	MAPK8
Type I Diabetes Mellitus Signaling	0.278	0.00909	#NUM!	MAPK8
p53 Signaling	0.278	0.00901	#NUM!	MAPK8
Role of Macrophages, Fibroblasts and Endothelial Cells in Rheumatoid Arthritis	0.278	0.00647	#NUM!	IGHG3,CSNK1A1
Paxillin Signaling	0.278	0.00885	#NUM!	MAPK8
HIF1α Signaling	0.278	0.0087	#NUM!	MAPK8
HGF Signaling	0.278	0.0087	#NUM!	MAPK8
NGF Signaling	0.278	0.00855	#NUM!	MAPK8
Pancreatic Adenocarcinoma Signaling	0.278	0.00847	#NUM!	MAPK8
Fc Epsilon RI Signaling	0.278	0.0084	#NUM!	MAPK8
fMLP Signaling in Neutrophils	0.278	0.00826	#NUM!	ACTR3
RhoA Signaling	0.278	0.0082	#NUM!	ACTR3
phagosome formation	0.278	0.0082	#NUM!	IGHG3
Type II Diabetes Mellitus Signaling	0.278	0.00787	#NUM!	MAPK8
PI3K Signaling in B Lymphocytes	0.278	0.00781	#NUM!	C3
GNRH Signaling	0.278	0.00775	#NUM!	MAPK8
14-3-3-mediated Signaling	0.278	0.00769	#NUM!	MAPK8
Gα12/13 Signaling	0.278	0.00769	#NUM!	MAPK8
p70S6K Signaling	0.278	0.00763	#NUM!	AGT
D-myo-inositol (1,4,5,6)-Tetrakisphosphate Biosynthesis	0.278	0.00763	#NUM!	PPFIA1
D-myo-inositol (3,4,5,6)-tetrakisphosphate Biosynthesis	0.278	0.00763	#NUM!	PPFIA1
PKCθ Signaling in T Lymphocytes	0.278	0.00758	#NUM!	MAPK8
HMGB1 Signaling	0.278	0.00752	#NUM!	MAPK8
Insulin Receptor Signaling	0.263	0.00709	#NUM!	MAPK8
Hereditary Breast Cancer Signaling	0.263	0.00704	#NUM!	FAAP100
phagosome maturation	0.262	0.00694	#NUM!	CTSD
D-myo-inositol-5-phosphate Metabolism	0.254	0.00671	#NUM!	PPFIA1
Hepatic Cholestasis	0.237	0.00629	#NUM!	MAPK8
Dopamine-DARPP32 Feedback in cAMP Signaling	0.234	0.00617	#NUM!	CSNK1A1
CXCR4 Signaling	0.231	0.00606	#NUM!	MAPK8
Gap Junction Signaling	0.231	0.00595	#NUM!	CSNK1A1
Wnt/β-catenin Signaling	0.231	0.00592	#NUM!	CSNK1A1
Tec Kinase Signaling	0.231	0.00588	#NUM!	MAPK8
RhoGDI Signaling	0.23	0.00578	#NUM!	ACTR3
Ephrin Receptor Signaling	0.23	0.00575	#NUM!	ACTR3
NF-κB Signaling	0.223	0.00556	#NUM!	MAPK8
Role of NFAT in Regulation of the Immune Response	0.221	0.00541	#NUM!	CSNK1A1
3-phosphoinositide Biosynthesis	0.221	0.00538	#NUM!	PPFIA1
Endothelin-1 Signaling	0.221	0.00535	#NUM!	MAPK8
AMPK Signaling	0.221	0.00529	#NUM!	CPT1A
RAR Activation	0.221	0.00526	#NUM!	MAPK8
NRF2-mediated Oxidative Stress Response	0.221	0.00518	#NUM!	MAPK8
ILK Signaling	0.221	0.0051	#NUM!	MAPK8
Axonal Guidance Signaling	0.221	0.00446	#NUM!	ACTR3,SEMA6A
IL-8 Signaling	0.221	0.00508	#NUM!	MAPK8
Leukocyte Extravasation Signaling	0.206	0.00476	#NUM!	MAPK8
Systemic Lupus Erythematosus Signaling	0.192	0.00444	#NUM!	IGHG3
Superpathway of Inositol Phosphate Compounds	0.192	0.00442	#NUM!	PPFIA1
Actin Cytoskeleton Signaling	0.192	0.00439	#NUM!	ACTR3
Cardiac Hypertrophy Signaling	0.187	0.00426	#NUM!	MAPK8
Phospholipase C Signaling	0.187	0.00422	#NUM!	IGHG3
